# Supplementary material for: Single Turnover Autophosphorylation Cycle of the PKA RIIβ Holoenzyme
Source: PLoS Biol. 2015 Jul 9;13(7):e1002192. doi: 10.1371/journal.pbio.1002192 (PMC4497662; doi:10.1371/journal.pbio.1002192)
Supplement: S1 Data — (XLSX) [file pbio.1002192.s001.xlsx]

## Sheet: Figure2B
Figure 2B
	MgATP + cAMP		MgATP - cAMP	CaATP + cAMP	CaATP - cAMP		INSET	CaATP + cAMP
Time (sec)	pRIIb (uM)	error	pRIIb (uM)	pRIIb (uM)	pRIIb (uM)		Time (sec)	pRIIb (uM)	error
0	0	0	0	0	0		0	0	0
15	0.158	0.012	0.022	-0.073	-0.002		15	0.038	0.007
30	0.393	0.017	0.034	-0.072	0.035		30	0.089	0.01
45	0.56	0.083	0.052	-0.069	0.031		45	0.111	0.008
60	1.088	0.095	0.052	-0.016	0.007		60	0.14	0.004
75	1.273	0.066	0.06	-0.026	0		75	0.164	0.022
90	1.407	0.029	0.112	-0.008	-0.014		90	0.228	0.006
120	1.533	0.041	0.109	-0.003	0.031		120	0.264	0.002
150	1.767	0.062	0.091	0.011	0.011		150	0.308	0.013
180	1.841	0.01	0.099	0.02	0.016		180	0.361	0.014
210	1.957	0.009	0.122	0.015	0.001		210	0.39	0.033
240	1.973	0.017	0.022	0.02	0.003		240	0.455	0.012
270	2.126	0.039	0.075	0.035	0.035		270	0.476	0.011
300	2.016	0.089	0.109	0.037	0.033		300	0.537	0.023

## Sheet: Fig2C
Figure 2C
Mg-ATP	Coefficient	Std. Error
kcat (1/sec)	17.9328	0.279
Km (uM)	38.8815	1.8891
Ca-ATP	Coefficient	Std. Error
kcat (1/sec)	0.3334	0.0192
Km (uM)	116.794	13.939

## Sheet: Fig2D
Figure 2D
	reaction rate (1/sec)		reaction rate (1/sec)
ATP conc. (uM)	MgATP	error	CaATP	error
0	0.001	0.012	0.011	0.004
5	2.045	0.078	0.025	0.003
10	3.658	0.064	0.041	0.003
15	4.934	0.114	0.051	0.008
20	6.306	0.283	0.053	0.018
30	7.597	1.522	0.069	0.01
40	9.491	1.121	0.085	0.004
50	9.927	0.796	0.098	0.009
70	11.537	0.321	0.116	0.009
90	12.096	0.307	0.134	0.014
110	13.741	1.025	0.162	0.007
130	13.345	1.004	0.176	0.01
170	14.837	0.487	0.199	0.015
210	14.814	1.028	0.219	0.015
250	15.845	0.368	0.229	0.014

## Sheet: Fig2E
Figure 2E
	Product formed (uM)				INSET	Product formed (uM)
Time (sec)	MgATP	error	CaATP		Time (sec)	CaATP	error
0	0	0	0		2	0.004	0.007
4	0.703	0.009	-0.012		4	0.021	0.018
8	1.189	0.03	0		6	0.03	0.027
12	1.359	0.011	0.005		8	0.029	0.029
16	1.541	0.034	-0.002		10	0.025	0.014
20	1.843	0.04	0.012		12	0.032	0.018
22	1.903	0.006	0.015		14	0.036	0.006
24	2.243	0.092	0.017		16	0.039	0.013
30	2.783	0.078	0.019		18	0.045	0.007
60	3.287	0.059	0.015		20	0.063	0.009
120	4.161	0.125	0.015		22	0.055	0.004
180	4.346	0.041	0.019		24	0.072	0.012
240	4.569	0.035	0.022		30	0.092	0.009
300	4.668	0.159	0.015		60	0.139	0.012
					120	0.292	0.041
					180	0.644	0.022
					240	0.859	0.028
					300	1.121	0.058

## Sheet: Fig4C
Figure 4C					pRIIb/Csubunit
Time (sec)	pRIIb (uM) MgATP	error	pRIIb (uM) CaATP	error	MgATP	CaATP
10	0.5044	0.0214	0.0939	0.0041	0.13	0.02
20	1.5466	0.0669	0.9046	0.0356	0.39	0.23
30	2.2084	0.0988	1.2827	0.0883	0.55	0.32
40	2.8276	0.1278	1.6115	0.0663	0.71	0.4
50	3.0915	0.1299	1.832	0.0713	0.77	0.46
60	3.2389	0.1431	2.0099	0.0588	0.81	0.5
90	3.3304	0.1016	2.3869	0.1182	0.83	0.6
120	3.4263	0.137	2.6608	0.1212	0.86	0.67
150	3.5998	0.1595	2.7339	0.1281	0.9	0.68
180	3.6962	0.181	2.9165	0.1354	0.92	0.73
240	3.8126	0.1611	3.0534	0.1575	0.95	0.76
300	3.9861	0.1497	3.1592	0.1317	1	0.79
360	4.015	0.1771	3.2137	0.1401	1	0.8
420	4.036	0.2072	3.3195	0.149	1.01	0.83
480	4.0449	0.1671	3.3921	0.124	1.01	0.85
540	4.0504	0.1796	3.5239	0.1411	1.01	0.88
600	4.0576	0.1563	3.6297	0.1675	1.01	0.91
660	4.1341	0.1693	3.6924	0.1654	1.03	0.92

## Sheet: Fig5C
Figure 5C
cAMP	WT MgATP		WT EDTA		WT CaATP
nM	app. koff (sec-1)
0	0.000558	0.0008	0.000249	0.000134	0.000235	0.000242
25	0.00265	0.0035	0.00142	0.00149	0.000576	0.000314
50	0.00561	0.00583	0.00333	0.00335	0.00113	0.00122
100	0.0142	0.0138	0.00873	0.00983	0.00301	0.00196
200	0.0352	0.0366	0.0285	0.0241	0.00829	0.0116

## Sheet: Fig5D
Figure 5D
cAMP	S112A MgATP		S112A EDTA		S112A CaATP
nM	app. koff (sec-1)
0	9.98e-05	0.000137	0.000218	9.92e-05	2.49e-05	0.000185
25	0.000387	0.000468	0.000477	0.000551	0.000663	0.000717
50	0.000722	0.000858	0.000983	0.00103	0.00107	0.00129
100	0.00189	0.00207	0.00249	0.00253	0.00315	0.00318
200	0.0057	0.00643	0.00721	0.00548	0.00852	0.00966

## Sheet: Fig6C
Figure 6C
	10 mM Mg 1 mM ATP		10 mM Mg 1 mM ADP		100 µM EDTA
	kon(M-1sec-1)
RIIb	1900000	2300000	740000	540000	500000	560000
phospho RIIb	33000	43000	620000	490000	390000	290000

## Sheet: S4Fig
Figure S4
	Band intensity		Band intensity
	MgATP		CaATP
Lane Number	Mean	3.5%error	Mean	3.2%error
1	109.404	3.50093	120	3.84
2	103.529	3.31293	106.348	3.40314
3	98.178	3.1417	107.646	3.44467
4	97.404	3.11693	100.447	3.2143
5	99.564	3.18605	103.058	3.29786
6	105.705	3.38256	100.626	3.22003
7	112.295	3.59344	101.836	3.25875
8	118.813	3.80202	103.83	3.32256
9	113.211	3.62275	103.436	3.30995
10	111.33	3.56256	98.632	3.15622
11	106.474	3.40717	106.632	3.41222
12	108.187	3.46198	118.865	3.80368
